# Supplementary material for: Juvenile Hormone Involved in the Defensive Behaviors of Soldiers in Termite Reticulitermes aculabialis
Source: Insects. 2024 Feb 14;15(2):130. doi: 10.3390/insects15020130 (PMC10889337; doi:10.3390/insects15020130)
Supplement: Supplementary file 1 [file insects-15-00130-s001.zip › Data S1.xlsx]

## Sheet: Fig. 2 Behavior frequency
Figure 2A. Biting frequency of soldiers responding to enemy invasion after feeding with JHA at different times
A. Specific changes in biting frequency of soldiers on the 1st day after JHA feeding
CK	44	48	42	43	41	35	36	32	47	52	39	62	61	47	40
120μg	27	29	34	28	26	30	31	40	42	35	34	37	34	30	39
200μg	22	35	37	25	21	35	33	27	35	28	38	32	29	51	52	38	35
B. Specific changes in biting frequency of soldiers on the 2nd day after JHA feeding
CK	27	41	39	31	43	48	45	50	46	43	51	46	39	42	40	48
120μg	27	23	21	37	31	28	36	33	40	37	46	21	30	28	53	30
200μg	30	26	34	22	26	24	30	22	39	31	42	23	46	28	33
C. Specific changes in biting frequency of soldiers on the 3rd day after JHA feeding
CK	39	45	35	37	33	45	48	44	44	47	45	43	50	51
120μg	25	34	20	16	35	21	29	28	31	39	38	25	31	47
200μg	36	34	15	24	25	38	33	27	20	29	37	33	28	31
D. Specific changes in biting frequency of soldiers on the 4th day after JHA feeding
CK	30	44	37	32	44	54	35	30	31	59	40	46	47	50	36	56	40
120μg	23	34	14	23	24	51	36	19	41	30	34	32	35	31	47	29	25
200μg	25	37	18	32	20	35	31	37	26	31	29	24	32	44	37	34
E. Specific changes in biting frequency of soldiers on the 5th day after JHA feeding
CK	75	41	43	44	43	46	52	51	46	38	48	64	76	57	48	38	46
120μg	42	37	24	26	32	55	28	32	25	29	24	26	34	44	36	33	31
200μg	30	39	33	29	26	40	29	26	30	47	35	38	30	16	61	41	32
Figure 2B. Head-banging frequency of soldiers to enemy invasion after feeding with JHA at different times
A. Specific changes in the head-banging frequency of soldiers at 1st day different times after JHA feeding
CK	0	4	9	11		6	2	0	18	4	15	17	8	9	19
120μg	0	2	7	3	17	16	18	7	3	18	7	17	5	10	12
200μg	28	14	18	9	17	12	25	11	22	15	6	27	12	34
B. Specific changes in the head-banging frequency of soldiers at 2nd day different times after JHA feeding
CK	5	8	28	7	11	0	3	5	11	12	4	6	9	5	3	15
120μg	15	5	10	7	1	0	4	19	11	6	25	13	36	10	19	23	16
200μg	13	15	3	12	25	3	14	34	7	7	34	9	24	15	20
C. Specific changes in the head-banging frequency of soldiers at 3rd day different times after JHA feeding
CK	3	0	1	7	11	4	28	9	15	4	3	5	10	12	0
120μg	7	8	15	34	2	11	1	14		6	24	30	12	20	12
200μg	4	10	7	15	6	16	14	10	7	11	23	18	4	16	12
D. Specific changes in the head-banging frequency of soldiers at 4th day different times after JHA feeding
CK	0	3	6	8	1	8	4	4	2	0	11	2	13	15	12	7	4
120μg	4	8	3	0	8	20	13	1	19	26	2	5	11	8	9	13	21
200μg	8	39	8	6	0	8	1	7	12	5	15	21	16	24
E. Specific changes in the head-banging frequency of soldiers at 5th day different times after JHA feeding
CK	11	0	2	1	2	25	3	7	5	14	16	10	5	8	12	2	5
120μg	26	7	25	2	11	24	29	25	8	0	17	21	10	16	15	21	8
200μg	5	27	0	9	24	3	2	19	25	15	26	15	10	9	26	23	7

## Sheet: Fig. 3 Expression level
Figure 3. The expression levels of JH signal key genes in soldiers after feeding with JHA
A. RaSsp1
Day	CK			120μg			200μg
1	397.904	487.522	508.452	564.877	524.364	517.261	325.003	322.114	326.416
2	418.555	452.245	419.914	347.486	379.664	403.822	428.206	373.74	352.202
3	711.72	643.87	699.244	252.694	291.242	350.33	622.571	561.624	682.346
4	719.69	724.932	721.184	612.565	613.807	725.975	643.382	522.367	544.369
B. Met
Day	CK			120μg			200μg
1	7	4	6	8	12	6.7	8.293	6.343	5.173
2	5.231	6.334	4.697	6.498	6.586	7.112	9.607	11.559	9.3
3	6.355	5.441	5.71	5.605	7.627	8.782	9.864	10.664	11.181
4	7.84473	9.42815	7.52961	9.3443	9.07646	8.89712	7.876	7.614	8.546
C. Kr-h1
Day	CK			120μg			200μg
1	17.198	23.672	19.151	41.573	48.402	45.826	22.685	26.224	24.161
2	11.693	10.679	8.823	30.813	39.262	30.797	32.44	33.876	33.388
3	14.264	13.925	12.14	25.817	21.855	23.846	29.166	23.093	24.723
4	13.436	14.142	14.381	20.435	20.513	18.831	22.978	22.213	22.642

## Sheet: Fig. 4 RNAi
Figure 4. The expression levels of JH signal genes in soldiers and the change of defensive behavior after RaSsp1 RNAi
A. RaSsp1							B. Met							C. Kr-h1
Day	EGFP i			Rassp1 i			Day	EGFP i			Rassp1 i			Day	EGFP i			Rassp1 i
1	1.2	0.9	0.96	0.294205	0.286225	0.372441	1	1	1.03576	0.82928	12.0683	12.902	12.9845	1	1.1018	0.92174	0.976461	1.58505	1.77933	1.7728
2	1.1	0.88	1.04	0.399625	0.401261	0.290488	2	1.12738	0.905036	0.96758	7.65641	8.31264	6.34716	2	1.00804	1.02743	0.964526	1.8124	1.94261	1.97059
3	0.97	0.93	1.16	0.207316	0.345418	0.350874	3	0.957809	1.04559	0.9966	3.55039	3.33873	2.81724	3	0.872649	1.025	1.10235	2.17943	2.68477	2.40301
4	0.89	1.03	1.05	0.252577	0.274983	0.2336	4	0.94407	0.956113	1.09982	0.520349	0.412204	0.401466	4	1.02379	0.941541	1.03467	0.558885	0.541837	0.472959
5	0.9	1.1	0.98	0.243444	0.262186	0.211326	5	1.00554	1.10814	0.88632	0.653021	0.761268	0.759685	5	1.21274	0.88339	0.903865	0.890512	0.951537	0.784277
D. Biting
Day	EGFPi
1	46	36	41	44	52	43	49	37	50	38	47	38	40	56	48	40	69	67	63	42	51
2	47	38	32	34	55	49	53	71	53	59	67	37	71	50	69	42	41	39	47	44	45
3	44	47	52	35	57	32	56	68	61	54	46	36	54	41	64	64	44	72	39	53	54
4	55	54	26	49	59	61	36	51	59	60	44	52	62	45	49	51	42	37	31	55	53
5	37	32	50	56	42	46	39	70	69	40	57	61	47	35	48	52	57	34	41	47	39
Day	Rassp1i
1	30	44	37	33	21	30	31	28	33	46	43	32	32	27	30	13	29	40	40	31	29
2	40	42	28	35	24	27	46	39	29	33	26	37	34	45	44	34	51	44	30	35	34
3	42	34	64	28	51	45	39	49	40	46	38	37	34	35	39	37	29	35	37	21	38
4	51	21	39	35	43	33	45	47	38	42	28	29	38	42	38	40	32	39	31	29	41
5	34	31	39	40	52	26	56	63	42	31	38	41	33	34	40	29	47	31	42	30	30
E. Head-banging
Day	EGFPi
1	6	4	7	5	12	18	0	4	11	9	4	1	11	0	0	4	8	9	5	15	16
2	9	8	7	4	2	0	12	15	16	6	8	11	8	2	2	7	5	3	21	10	7
3	3	6	8	7	10	4	9	15	8	11	15	17	0	2	0	21	5	13	20	4	14
4	29	10	12	19	8	22	5	12	5	21	16	0	12	9	7
5	1	22	20	2	4	12	15	18	0	13	9	11	8	6	10
Day	Rassp1i
1	3	2	5	7	0	5	26	9	28	15	17	3	27	3	22	3	4	19	12	22	9
2	27	14	15	12	4	12	5	11	4	7	2	11	25	23	21	8	23	9	12	11	13
3	12	3	13	33	22	21	35	9	23	6	0	2	2	14	10	15	5	13	10	6	13
4	0	1	19	3	9	1	0	6	14	5	1	0	30	18	9
5	19	17	0	17	22	4	9	11	9	7	2	9	4	16	10

## Sheet: F5 Alarm phenomenon
Figure 5. The abundance of alarm pheromones in soldiers after feeding with JHA
A. α-pinene
Day	CK			120μg			200μg
0	19400	15569	9527	19400	15569	9527	19400	15569	9527
1	10555	15782	8142	5104	3388	5672	3892	4376	8175
2	8187	7671	10435	4948	3347	3984	5082	4414	8460
3	8566	5389	9660	5388	5413	3738	7753	3955	5481
4	6590	7673	9012	8359	4994	6735	5983	8904	4120
5	8082	5673	7563	7378	7924	5740	5498	7170	3487
B. β-pinene
Day	CK			120μg			200μg
0	10877	7996	13838	10877	7996	13838	10877	7996	13838
1	14535	11450	13324	3736	6489	4241	8064	9934	10263
2	10605	7924	12060	5155	4758	6306	6650	9787	8701
3	9145	14611	7631	6813	3837	5941	3530	4937	7537
4	10069	8919	6834	6582	7966	4836	5539	8351	6623
5	7366	8197	5559	6208	7939	6672	6998	7976	4604
C.Limonene
Day	CK			120μg			200μg
0	13361	17509	21978	13361	17509	21978	13361	17509	21978
1	9241	15223	12431	2828	5439	3532	6785	3710	5546
2	12949	15809	16433	4119	4368	8802	11307	8609	6036
3	18227	10975	12313	5405	7496	5404	6580	5535	3174
4	8925	7496	11892	8351	4869	6697	7981	3995	8357
5	7653	9932	6259	5584	7338	6007	8895	5234	6100
D. unknown substance-7.3 min in peak time
Day	CK			120μg			200μg
0	16876	17706	19476	16876	17706	19476	16876	17706	19476
1	10390	14676	14105	15252	11353	9151	8404	10662	9201
2	12111	10067	7856	7074	8007	5165	8597	7202	9167
3	5461	2601	6466	4046	7743	2281	5922	2998	6482
4	7256	4339	5162	6921	3589	2463	4982	2246	3175
5	2503	3893	2700	3874	1996	4015	2364	3074	1317
E. unknown substance-7.5 min in peak time
Day	CK			120μg			200μg
0	18550	20415	24070	18550	20415	24070	18550	20415	24070
1	13616	19908	13846	10789	7977	9591	6508	6051	8484
2	10865	9382	8835	5638	5567	6362	6405	6005	8536
3	5763	7947	3738	2212	6637	2843	7400	2310	3176
4	4978	3357	5156	4651	3890	2274	4839	2964	4059
5	2226	3540	4217	3156	1711	2984	4158	3468	2487

## Sheet: F6 Effect of Lemonene
Figure 6. Effect of Limonene on the Frequency of Defensive Behavior in soldier.
Alarm behavior	CK																				Hexane																				Limonene
Mandible opening-closing	7	8	7	8	7		8	6	8	10	8	10	8	4	4	4		7	4	8	10	4	8	11	10	11	8		4	7	9	7	5	9	6	7	5	7	6	9	5		6	16	22	10	9	22	16
Biting	14	13	16	12	16	9	11	19	11	14	15	21	9	17	7	12	10	20	17	14	8	9	15	14	11	20	8	8	12		21	15	12	10	13	12	14	11	14	17	29	23	12	19	32	32	16		23
Antannation	2	0	0	1	8	2	0	0	1	0	1	5	3	2	5	1	3	2	1	2	2	0	0	2	0	2	3	4	3	3	3	3	2	3	3	3	3	5	3	0	0	4	7	2	0	6	0	0	0
[truncated: 11 more columns]
